# Supplementary material for: Histone variant macroH2A1 regulates synchronous firing of replication origins in the inactive X chromosome
Source: Nucleic Acids Res. 2024 Aug 27;52(19):11659–88. doi: 10.1093/nar/gkae734 (PMC11514477; doi:10.1093/nar/gkae734)
Supplement: gkae734_Supplemental_Files [file gkae734_supplemental_files.zip]

Archive with 6 entries (6 files):
- Arroyo et al. Supplementary data 1..xlsx
- Arroyo et al._Supplementary Information.pdf
- Supplementary Movie S1.avi
- Supplementary Movie S2.avi
- Supplementary Movie S3.avi
- Supplementary Movie S4.mp4
