# Supplementary material for: Histone variant macroH2A1 regulates synchronous firing of replication origins in the inactive X chromosome
Source: Nucleic Acids Res. 2024 Aug 27;52(19):11659–88. doi: 10.1093/nar/gkae734 (PMC11514477; doi:10.1093/nar/gkae734)
Supplement: gkae734_Supplemental_Files [file gkae734_supplemental_files.zip › Arroyo et al. Supplementary data 1..xlsx]

## Sheet: Sheet 1 - template_indep_info
template_indep_info
prediction_name	short_nameA	short_nameB	chainA_length	chainB_length	model_id	model_confidence	chainA_intf_avg_plddt	chainB_intf_avg_plddt	intf_avg_plddt	pDockQ	iPAE	num_chainA_intf_res	num_chainB_intf_res	num_res_res_contact	num_atom_atom_contact
macroH2A12_182_372.MCM3_743_812	H2A1.2_MA	MCM3_O2	191	70	ranked_0	0.600618	68.6791	83.7527	77.3754	0.106611	8.74272	11	15	32	294
macroH2A11_182_369.MCM3_743_812	H2A1.1_MA	MCM3_O2	188	70	ranked_0	0.59358	75.05	84.0727	79.5614	0.073408	7.96707	11	11	26	226
macroH2A12_1_372.MCM7_1_719	H2A1.2	MCM7	372	719	ranked_0	0.459627	74.4933	81.8172	78.4882	0.0796344	11.8379	15	18	30	261
macroH2A2_178_372.MCM3_743_812	H2A2_MA	MCM3_O2	195	70	ranked_0	0.353661	78.9242	69.79	74.7723	0.117259	11.6879	12	10	27	240
macroH2A11_1_369.MCM2_1_904	H2A1.1	MCM2	369	904	ranked_0	0.329549	53.6503	57.1163	55.6919	0.0934397	28.8008	30	43	97	796
macroH2A12_1_372.MCM2_1_904	H2A1.2	MCM2	372	904	ranked_0	0.326453	63.0687	60.964	61.9185	0.174165	23.1466	39	47	123	1257
macroH2A2_1_372.MCM2_1_904	H2A2	MCM2	372	904	ranked_0	0.32077	57.0498	53.5277	55.1686	0.0817014	24.865	41	47	118	1247
macroH2A11_182_369.MCM3_660_742	H2A1.1_MA	MCM3_D	188	83	ranked_0	0.299301	87.6104	34.7457	69.559	0.188744	15.8496	27	14	71	828
macroH2A2_1_372.MCM3_1_812	H2A2	MCM3	372	812	ranked_0	0.285887	60.008	72.1871	67.1125	0.0208164	18.8672	5	7	9	59
macroH2A12_182_372.MCM2_1_176	H2A1.2_MA	MCM2_D	191	176	ranked_0	0.283737	75.7823	46.5564	60.9635	0.119379	21.3888	35	36	87	866
macroH2A2_178_372.MCM3_660_742	H2A2_MA	MCM3_D	195	83	ranked_0	0.276235	80.3832	33.56	62.0611	0.101239	15.1327	28	18	66	602
macroH2A11_1_369.MCM3_1_812	H2A1.1	MCM3	369	812	ranked_0	0.261778	49.1657	39.5988	43.9194	0.0243343	28.9695	14	17	34	328
macroH2A12_182_372.MCM3_660_742	H2A1.2_MA	MCM3_D	191	83	ranked_0	0.257548	80.4224	33.4206	60.7472	0.0925793	16.6026	25	18	68	666
macroH2A11_108_181.MCM2_177_904	H2A1.1_D	MCM2_O	74	728	ranked_0	0.254809	24.61	80.2175	61.6817	0.0193737	23.2486	2	4	4	21
macroH2A11_182_369.MCM2_1_176	H2A1.1_MA	MCM2_D	188	176	ranked_0	0.254274	80.1256	41.2686	62.5926	0.126694	22.8909	45	37	103	981
macroH2A2_178_372.MCM2_1_176	H2A2_MA	MCM2_D	195	176	ranked_0	0.251938	83.8456	40.3714	66.1339	0.0723405	23.1677	32	22	59	423
macroH2A11_108_181.MCM3_1_659	H2A1.1_D	MCM3_O1	74	659	ranked_0	0.248284	21.891	60.8195	47.8433	0.030509	23.1012	10	20	41	496
macroH2A2_108_177.MCM4_148_862	H2A2_D	MCM4_O	70	715	ranked_0	0.24223	28.5467	74.1892	55.5173	0.0366055	21.3015	9	13	20	203
macroH2A2_108_177.MCM2_177_904	H2A2_D	MCM2_O	70	728	ranked_0	0.240783	20.041	79.3079	58.871	0.0597104	25.0258	10	19	40	593
macroH2A2_1_372.MCM4_1_862	H2A2	MCM4	372	862	ranked_0	0.235708	55.0287	65.6444	60.6488	0.0338392	26.1062	8	9	17	126
macroH2A11_1_369.MCM4_1_862	H2A1.1	MCM4	369	862	ranked_0	0.231069	65.05	81.5567	76.4777	0.0369854	28.5101	4	9	12	150
macroH2A2_1_372.MCM5_1_734	H2A2	MCM5	372	734	ranked_0	0.230842	56.07	64.54	60.305	0	28.0912	2	2	2	6
macroH2A12_1_372.MCM4_1_862	H2A1.2	MCM4	372	862	ranked_0	0.229805	65.9612	80.19	74.1989	0.049523	28.7495	8	11	20	177
macroH2A12_1_372.MCM5_1_734	H2A1.2	MCM5	372	734	ranked_0	0.227053	50.836	63.23	55.4838	0.0182589	29.9497	5	3	5	30
macroH2A12_182_372.MCM4_1_147	H2A1.2_MA	MCM4_D	191	147	ranked_0	0.221373	89.5645	27.0867	61.4495	0.0805347	18.3919	22	18	57	562
macroH2A12_1_372.MCM3_1_812	H2A1.2	MCM3	372	812	ranked_0	0.221025				0	50	0	0	0	0
macroH2A11_108_181.MCM4_148_862	H2A1.1_D	MCM4_O	74	715	ranked_0	0.21958	23.6364	78.6262	53.4225	0.0333913	27.4481	11	13	30	366
macroH2A12_182_372.MCM2_177_904	H2A1.2_MA	MCM2_O	191	728	ranked_0	0.218982	66.155	59.138	62.2567	0.0480054	28.0904	12	15	34	333
macroH2A11_182_369.MCM2_177_904	H2A1.1_MA	MCM2_O	188	728	ranked_0	0.217171	69.2645	53.9836	61.6241	0.0473829	27.9848	11	11	36	365
macroH2A11_1_369.MCM6_1_821	H2A1.1	MCM6	369	821	ranked_0	0.216851				0	50	0	0	0	0
macroH2A2_1_372.MCM6_1_821	H2A2	MCM6	372	821	ranked_0	0.216841				0	50	0	0	0	0
macroH2A2_178_372.MCM2_177_904	H2A2_MA	MCM2_O	195	728	ranked_0	0.216271	73.745	63.04	70.1767	0.0199437	28.0571	2	1	2	19
macroH2A12_1_372.MCM6_1_821	H2A1.2	MCM6	372	821	ranked_0	0.213253				0	50	0	0	0	0
macroH2A2_178_372.MCM4_1_147	H2A2_MA	MCM4_D	195	147	ranked_0	0.212798	94.4207	30.7663	71.2736	0.0673137	12.2919	14	8	31	358
macroH2A2_178_372.MCM4_148_862	H2A2_MA	MCM4_O	195	715	ranked_0	0.212762	57.834	75.0325	65.4778	0.02646	29.0855	5	4	8	105
macroH2A12_182_372.MCM3_1_659	H2A1.2_MA	MCM3_O1	191	659	ranked_0	0.212695	63.9396	53.289	58.9858	0.0532446	27.7825	23	20	54	626
macroH2A2_108_177.MCM3_1_659	H2A2_D	MCM3_O1	70	659	ranked_0	0.211463	21.1133	52.6656	41.3068	0.023056	27.1717	9	16	26	259
macroH2A11_182_369.MCM3_1_659	H2A1.1_MA	MCM3_O1	188	659	ranked_0	0.210681				0	50	0	0	0	0
macroH2A2_1_372.MCM7_1_719	H2A2	MCM7	372	719	ranked_0	0.20875				0	50	0	0	0	0
macroH2A11_1_369.MCM7_1_719	H2A1.1	MCM7	369	719	ranked_0	0.207485				0	50	0	0	0	0
macroH2A12_182_372.MCM4_148_862	H2A1.2_MA	MCM4_O	191	715	ranked_0	0.203143	47.49	65.135	54.548	0.0182589	28.8759	3	2	4	23
macroH2A2_178_372.MCM3_1_659	H2A2_MA	MCM3_O1	195	659	ranked_0	0.201605				0	50	0	0	0	0
macroH2A11_182_369.MCM4_1_147	H2A1.1_MA	MCM4_D	188	147	ranked_0	0.20002	94.1163	29.7417	76.5595	0.0747139	14.4357	16	6	28	294
macroH2A11_182_369.MCM4_148_862	H2A1.1_MA	MCM4_O	188	715	ranked_0	0.198455	79.8805	78.5344	79.2984	0.563156	28.3817	42	32	164	2160
macroH2A11_108_181.MCM3_743_812	H2A1.1_D	MCM3_O2	74	70	ranked_0	0.161767	36.9671	92.0536	70.6311	0.0645141	16.5629	7	11	23	306
macroH2A2_108_177.MCM3_743_812	H2A2_D	MCM3_O2	70	70	ranked_0	0.158862	40.1925	91.975	66.0838	0.0212409	16.7531	4	4	6	72
macroH2A11_1_369.MCM5_1_734	H2A1.1	MCM5	369	734	Prediction failed
